# Supplementary material for: Eukaryotic signaling pathways targeted by Salmonella effector protein AvrA in intestinal infection in vivo
Source: BMC Microbiol. 2010 Dec 23;10:326. doi: 10.1186/1471-2180-10-326 (PMC3027599; doi:10.1186/1471-2180-10-326)
Supplement: Additional file 2 — Table S2. Differentially expressed genes between the SL1344 infection and the SB1117 infection at early stage. The list of differentially expressed genes between the SL1344 infection and the SB1117 infection at 8 hours post-infection (P ≤ 0.05 with fold change≥1.2 or ≤-1.2). [file 1471-2180-10-326-S2.XLSX]

## Sheet: Sheet1
Table S2: Differentially expressed genes between the SL1344 infection and the SB1117 infection at early stage.
Probe Set ID	38(SL1344 8hr)/ 78(SB1117 8hr)	t-test	Gene Symbol	mRNA Accession
10489503	-2.69666	0.04455	Wfdc6a	NM_001033240
10548511	-2.49453	0.0159346	LOC640965	ENSMUST00000112029
10580678	-2.25861	0.0356889	Ces1	NM_021456
10471749	-2.15178	0.0169807	Olfr345	NM_146945
10405587	-2.11926	0.020933	Tgfbi	NM_009369
10478572	-2.11468	0.0449665	Ube2c	NM_026785
10401831	-1.86842	0.0335706	EG435337	NM_001013824
10531910	-1.84012	0.0277651	Hsd17b13	NM_198030
10372139	-1.81228	0.0179469	Nts	NM_024435
10583133	-1.78053	0.0054149	Mmp7	NM_010810
10574023	-1.76293	0.0166033	Mt2	NM_008630
10474769	-1.74914	0.0420195	Bub1b	NM_009773
10520521	-1.71368	0.0391838	Cenpa	NM_007681
10504470	-1.71186	0.0479836	Melk	NM_010790
10580649	-1.69467	0.0415466	Es22	NM_133660
10577508	-1.69084	0.0307995	Ckap2	NM_001004140
10542079	-1.68696	0.0300245	Foxm1	NM_008021
10510516	-1.67407	0.0372977	Slc2a5	NM_019741
10487577	-1.65222	0.0068184	Ckap2l	NM_181589
10430909	-1.63711	0.0158609	Cyp2d26	NM_029562
10599118	-1.63575	0.0483324	---	ENSMUST00000104593
10599118	-1.63575	0.0483324	---	ENSMUST00000104593
10541629	-1.63477	0.0342324	Vmn2r23	NM_001104638
10380634	-1.61644	0.010223	Hoxb7	NM_010460
10531057	-1.60584	0.0206492	Ugt2b5	NM_009467
10577992	-1.58273	0.00556819	---	ENSMUST00000082948
10414315	-1.565	0.0473513	Cdkn3	BC049694
10369792	-1.56475	0.0468818	Arid5b	NM_023598
10603469	-1.5619	0.0170828	Rbm3	NM_016809
10383032	-1.54993	0.037401	D230014K01Rik	NM_172573
10461979	-1.54116	0.0383793	Aldh1a1	NM_013467
10542632	-1.52938	0.00955849	Iapp	NM_010491
10349166	-1.51766	0.0281463	Serpinb10	NM_198028
10496475	-1.51514	0.0236829	Adh5	NM_007410
10528702	-1.49788	0.0430623	Prkag2	NM_145401
10387723	-1.49786	0.0256318	2810408A11Rik	BC069874
10424979	-1.48753	0.0322238	Gpt	NM_182805
10381528	-1.4859	0.040757	Nags	NM_178053
10411171	-1.48463	0.0359981	Pde8b	NM_172263
10439068	-1.48176	0.0465824	Osta	NM_145932
10450731	-1.48129	0.0383095	H2-t9	XR_034252
10499961	-1.47995	0.0126809	Tdpoz2	NM_001007222
10474522	-1.47631	0.0400545	Olfr1317	NM_146448
10397148	-1.47008	0.0286768	Acot1	NM_012006
10407511	-1.46985	0.0491918	---	ENSMUST00000074648
10608184	-1.45783	0.0340526	Zfy2	NM_009571
10484773	-1.45636	0.0378597	Olfr1214	NM_146897
10566599	-1.45411	0.0204868	Olfr699	NM_001011862
10567962	-1.44764	0.0317783	---	ENSMUST00000083407
10431935	-1.44532	0.0214672	Amigo2	NM_178114
10513914	-1.44532	0.0186118	OTTMUSG00000001246	NM_001013393
10403951	-1.44141	0.0261509	Hist1h2bp	NM_178202
10447023	-1.43586	0.0117179	---	GENSCAN00000046360
10509596	-1.43175	0.0476346	Rnf186	NM_025786
10490104	-1.43119	0.044043	Aurka	NM_011497
10388718	-1.42528	0.0317746	Pipox	NM_008952
10460746	-1.42155	0.0369205	Naaladl1	NM_001009546
10592162	-1.42071	0.0242421	---	ENSMUST00000071770
10587315	-1.42019	0.0474765	Gsta4	NM_010357
10569654	-1.41719	0.0127379	1810010D01Rik	AK007416
10513592	-1.41715	0.034135	Wdr31	NM_023597
10472965	-1.41584	0.03428	Hoxd8	NM_008276
10397230	-1.40777	0.0156518	2900006K08Rik	NM_028377
10492330	-1.40429	0.0363055	P2ry1	NM_008772
10588201	-1.40049	0.040142	---	ENSMUST00000083173
10347117	-1.38831	0.035175	Cps1	NM_001080809
10374727	-1.38815	0.0488696	Bcl11a	NM_016707
10552286	-1.38768	0.0354114	---	ENSMUST00000122524
10598236	-1.38674	0.0194874	Nudt11	NM_021431
10405733	-1.38348	0.0491191	EG630579 // EG630579 // EG630579 // EG630579	NM_001039239
10461786	-1.38241	0.0197161	Olfr1450	NM_146371
10498871	-1.38052	0.0411557	Tmem144	NM_027495
10553015	-1.37988	0.0364622	Bcat2	NM_009737
10566290	-1.37676	0.0483441	---	ENSMUST00000069306
10364712	-1.37344	0.0357343	Cirbp	NM_007705
10463023	-1.36926	0.03602	Cyp2c66	NM_001011707
10597960	-1.36867	0.0413101	Slc6a20a	NM_139142
10565528	-1.36722	0.0342652	---	GENSCAN00000009203
10473592	-1.36717	0.0413806	Olfr1183	NM_146529
10483546	-1.36641	0.0262143	---	ENSMUST00000120263
10566190	-1.36448	0.0338527	Olfr575	NM_147114
10426704	-1.36434	0.0452631	Kcnh3	NM_010601
10512489	-1.36338	0.0325284	E130306D19Rik	BC080700
10372069	-1.35938	0.0477244	Socs2	NM_007706
10584325	-1.35776	0.0428686	Vsig2	NM_020518
10589784	-1.35707	0.015031	Dclk3	NM_172928
10363173	-1.35067	0.038503	Gja1	NM_010288
10473564	-1.34877	0.00575178	Olfr1143	NM_146293
10414483	-1.34641	0.0259319	Olfr742	NM_146430
10511665	-1.34291	0.018259	Necab1	NM_178617
10553324	-1.34072	0.0453609	Tmem86a	NM_026436
10447341	-1.34067	0.0374929	Rhoq	NM_145491
10410007	-1.34064	0.0136382	Fbp1	NM_019395
10399029	-1.33664	0.0125938	---	GENSCAN00000023168
10383785	-1.3364	0.0230268	4921536K21Rik	BC048445
10417605	-1.33459	0.0430901	Fhit	NM_010210
10397719	-1.33053	0.0242389	Tdp1	NM_028354
10408212	-1.32842	0.000617534	Hist1h1e	NM_015787
10494281	-1.32752	0.00747326	Hormad1	NM_026489
10601044	-1.32655	0.0282222	Gdpd2	NM_023608
10498166	-1.32593	0.0270657	ENSMUSG00000069012	AY512944
10445558	-1.32586	0.0450109	BC048355	NM_207161
10458938	-1.32374	0.00891231	EG667360	XR_033768
10452709	-1.3237	0.0136524	Ndc80	NM_023294
10357084	-1.32325	0.0310604	Serpinb3b	NM_198680
10601705	-1.32282	0.0216321	Cenpi	NM_145924
10360745	-1.31727	0.0194393	Lbr	NM_133815
10540289	-1.31455	0.0339859	---	BC145947
10404026	-1.30972	0.0459454	Hist1h2af	NM_175661
10347291	-1.30651	0.0409735	Il8rb	NM_009909
10593767	-1.30637	0.0456364	Chrnb4	NM_148944
10572865	-1.30505	0.0354334	Isx	NM_027837
10413482	-1.3048	0.00627639	Wnt5a	NM_009524
10430825	-1.30466	0.019647	Cenpm	NM_025639
10351963	-1.30398	0.0267095	Olfr415	NM_146714
10507520	-1.30244	0.0356622	Hyi	NM_026601
10572130	-1.30215	0.0485195	Lpl	NM_008509
10531073	-1.30202	0.0317263	Ugt2b38	NM_133894
10485241	-1.30122	0.000283635	Accs	NM_183220
10385153	-1.29967	0.0339727	Ccdc99	NM_027411
10500089	-1.29955	0.0396224	---	ENSMUST00000083018
10468450	-1.29943	0.0051675	EG433251	ENSMUST00000071866
10363622	-1.299	0.0401341	3110049J23Rik	NM_026085
10408072	-1.29832	0.0461137	Hist1h2ao	NM_178185
10494386	-1.2981	0.0255518	Hist1h2an	NM_178184
10379505	-1.29712	0.0248536	5530401A14Rik	ENSMUST00000021044
10559175	-1.29694	0.0449754	Krtap5-5	NM_001037822
10504466	-1.2962	0.0433426	OTTMUSG00000007209	AK038173
10577808	-1.29496	0.0233802	Tacc1	NM_177089
10529671	-1.29373	0.0419832	Slc2a9	NM_001102414
10434552	-1.2936	0.0234046	---	ENSMUST00000083438
10404127	-1.2926	0.00919387	Hist1h2aa	NM_175658
10528161	-1.29237	0.041092	---	GENSCAN00000010084
10477831	-1.29192	0.0134342	4921517L17Rik	BC140978
10560945	-1.29086	0.00406387	Grik5	NM_008168
10495316	-1.29044	0.0460288	Psrc1	NM_019976
10501649	-1.28972	0.0111597	Rtcd1	NM_025517
10553644	-1.28597	0.0295136	---	AK038835
10459475	-1.28546	0.00148528	Cplx4	NM_145493
10416700	-1.28533	0.016687	Pcdh17	NM_001013753
10433197	-1.28526	0.0156404	---	ENSMUST00000074412
10357391	-1.285	0.0338016	Zranb3	NM_027678
10597775	-1.28467	0.0230118	Ulk4	BC109365
10414706	-1.28435	0.0119193	Trav2 // LOC100045794 // Trav6-2 // Trav5-1 // LOC633760 // EG667441 // EG667449 // Trav7-1	ENSMUST00000103569
10353320	-1.28092	0.044989	Crisp4	NM_030033
10494395	-1.28074	0.0355894	Hist2h2aa1	NM_013549
10544841	-1.27982	0.0244461	Cpvl	NM_027749
10395163	-1.27905	0.0252226	Lamb1-1	NM_008482
10429957	-1.27597	0.0473306	Fbxl6	NM_013909
10390877	-1.27198	0.0431797	Krt40	NM_001039666
10537501	-1.27167	0.0489091	Tas2r108	NM_020502
10455721	-1.2713	0.0125251	Sncaip	NM_026408
10403462	-1.27076	0.0154123	Dip2c	NM_001081426
10349904	-1.2707	0.0387704	Golt1a	NM_026680
10521038	-1.26966	0.047934	Slc5a1	NM_019810
10531259	-1.26765	0.0180753	ENSMUSG00000072833	ENSMUST00000101038
10601771	-1.26687	0.0338088	Armcx1	NM_030066
10410687	-1.26552	0.024355	---	GENSCAN00000035195
10421188	-1.26416	0.0297049	R3hcc1	BC059860
10388476	-1.26043	0.030998	Rph3al	NM_029548
10454653	-1.25927	0.0206385	---	GENSCAN00000014071
10443047	-1.25715	0.0105973	Kifc1	NM_053173
10500324	-1.25538	0.0457065	Hist2h2ac	NM_175662
10531061	-1.251	0.0349237	Ugt2b37	NM_053215
10478928	-1.24954	0.00360666	Tshz2	NM_080455
10373670	-1.24902	0.0297742	Olfr824	NM_146674
10504337	-1.24879	0.0151571	Car9	NM_139305
10383982	-1.2482	0.0243588	Znrf3	NM_001080924
10366544	-1.24725	0.00619022	Kifc5c	AF221104
10423017	-1.24568	0.0298465	---	GENSCAN00000049007
10354919	-1.24433	0.0396916	4930408G06Rik	XM_619629
10373668	-1.24321	0.0104377	Olfr823	NM_146673
10545623	-1.24261	0.0419236	Dok1	NM_010070
10546834	-1.24174	0.0342615	Rad18	NM_021385
10598027	-1.24107	0.0149011	---	NC_005089
10445131	-1.24	0.0326274	Olfr106	NM_001011764
10504329	-1.23839	0.00606119	RP23-195K8.6	NM_001037913
10578757	-1.23366	0.0438712	---	ENSMUST00000064857
10579023	-1.23332	0.00376249	Slc18a1	NM_153054
10393793	-1.23123	0.0152409	Pde6g	NM_012065
10426016	-1.23084	0.0230352	Gtse1	NM_013882
10540738	-1.23068	0.00963091	Fancd2	NM_001033244
10552632	-1.23064	0.00746487	Shank1	ENSMUST00000107938
10513497	-1.23041	0.0234706	Mup2	NM_001045550
10599835	-1.2299	0.0277924	---	ENSMUST00000083197
10414009	-1.22971	0.0471947	Ptpn20	NM_008978
10360684	-1.22896	0.0466881	Ephx1	NM_010145
10486059	-1.22876	0.0344508	---	ENSMUST00000083860
10424922	-1.22875	0.0126606	Gpr172b	NM_029643
10448034	-1.22836	0.00289173	Dll1	NM_007865
10566603	-1.22773	0.029174	Olfr702	NM_146597
10495668	-1.2274	0.0373416	4930432M17Rik	ENSMUST00000098646
10386402	-1.2272	0.044502	Zkscan17	NM_172941
10373647	-1.22642	0.00174069	Olfr812	NM_146795
10409220	-1.22518	0.046827	Hist2h2aa2	NM_178212
10403984	-1.22395	0.025612	OTTMUSG00000000480	NM_001080972
10497169	-1.22282	0.0406846	EG620283	XR_031410
10589907	-1.22275	0.0308387	---	ENSMUST00000111820
10437472	-1.22274	0.0318886	Sept12	NM_027669
10519052	-1.22269	0.0126156	2810405K02Rik	BC030453
10393687	-1.22257	0.0476632	Azi1	NM_009734
10568239	-1.22239	0.0468068	E430018J23Rik	BC010442
10548745	-1.22202	0.0302167	Gpr19	NM_008157
10553811	-1.22134	0.0472418	---	GENSCAN00000009604
10513420	-1.22128	0.041384	OTTMUSG00000007428	NM_001134675
10584236	-1.22089	0.0190258	Pate2	ENSMUST00000098906
10446027	-1.22045	0.0416626	Chaf1a	NM_013733
10447502	-1.22001	0.0489987	Adcyap1	NM_009625
10416279	-1.21714	0.0105259	Lgi3	NM_145219
10360914	-1.21636	0.0461034	Lyplal1	NM_146106
10466200	-1.21564	0.0286745	Ms4a7	NM_027836
10490903	-1.21477	0.0331736	Car13	NM_024495
10501795	-1.2147	0.00785354	Rwdd3	NM_028456
10484826	-1.21389	0.0135715	Olfr1242	NM_146968
10400557	-1.21264	0.00908496	---	GENSCAN00000004221
10492205	-1.21237	0.0183425	Eif2a	NM_001005509
10445010	-1.21129	0.0236128	H2-M11	NM_177635
10543676	-1.2092	0.0480544	1700080G18Rik	ENSMUST00000059487
10520612	-1.20837	0.0440937	Khk	NM_008439
10465840	-1.20788	0.0307691	Scgb1a1	NM_011681
10441055	-1.20685	0.0486777	Pigp	NM_019543
10484371	-1.20676	0.0335437	Calcrl	NM_018782
10521243	-1.20336	0.0306357	Grk4	NM_019497
10590433	-1.20304	0.0350355	---	GENSCAN00000027756
10454683	-1.20282	0.01024	Pkd2l2	NM_016927
10548513	-1.20134	0.045171	Klra9	NM_010651
10499366	-1.20114	0.0248611	Pmf1	NM_025928
10538882	2.7406	0.0405835	---	L41880
10407797	2.36536	0.0138173	Prl2c3	NM_011118
10572046	2.34429	0.00612366	---	ENSMUST00000098716
10528834	2.2297	0.000713815	Speer4b	NM_028561
10493474	2.13227	0.0259033	Muc1	NM_013605
10603700	2.11196	0.00639038	---	ENSMUST00000083879
10547740	2.00837	0.0343967	C1s	NM_144938
10440655	1.97096	0.0397045	2310079G19Rik	ENSMUST00000052337
10521892	1.96987	0.0242431	Slc34a2	NM_011402
10440647	1.96331	0.0385096	Cldn8	NM_018778
10407803	1.9444	0.0459171	Gpr137b	NM_031999
10603116	1.92943	0.0155197	Asb11	NM_026853
10545115	1.92409	0.0181021	V1rc14	NM_134169
10397346	1.89574	0.0374506	Fos	NM_010234
10484708	1.89169	0.0113292	Olfr1160	NM_146649
10407792	1.82892	0.0350781	Gpr137b-ps	NR_003568
10370522	1.81686	0.0383189	Casp14	NM_009809
10601484	1.80762	0.0393189	2010106E10Rik	NM_026333
10531126	1.79944	0.0412341	Igj	NM_152839
10361091	1.7852	0.0490534	Atf3	NM_007498
10523451	1.70301	0.0447147	Anxa3	NM_013470
10598555	1.6998	0.0384459	Ssxb5	NM_199319
10495042	1.69212	0.0115724	Ppm1j	NM_027982
10447036	1.69085	0.0465497	---	ENSMUST00000082836
10590073	1.68506	0.0145253	Vill	NM_011700
10576460	1.68301	0.04758	Capn9	NM_023709
10518207	1.68181	0.0396259	---	ENSMUST00000102399
10375572	1.68024	0.0196679	Olfr1382	NM_001011790
10493886	1.67359	0.00980238	Sprr2k	NM_011477
10577980	1.67024	0.0202516	Chrna6	NM_021369
10365926	1.66605	0.0450543	4732465J04Rik	AK165804
10345675	1.65923	0.0186879	Npas2	NM_008719
10438433	1.64826	0.0348286	Olfr171	NM_146958
10580282	1.64269	0.0263505	Junb	NM_008416
10495675	1.62567	0.0460282	F3	NM_010171
10454782	1.62397	0.0470523	Egr1	NM_007913
10430968	1.61725	0.00246215	A4galt	NM_001004150
10453049	1.61357	0.0327106	Cdc42ep3	NM_026514
10599658	1.6129	0.0476735	---	ENSMUST00000068983
10557124	1.61182	0.0284732	Scnn1b	NM_011325
10427883	1.60389	0.0241191	Acot10 // Acot10	NM_022816
10503523	1.60119	0.0491752	Ggh	NM_010281
10481711	1.60115	0.0220647	Stxbp1	NM_001113569
10497064	1.59393	0.0290584	---	ENSMUST00000082576
10428973	1.59361	0.0422682	Gsdmc4	ENSMUST00000063530
10514315	1.59035	0.0125143	Ifna2 // Ifna2	NM_010503
10551435	1.59005	0.0456603	Fcgbp	NM_001122603
10404939	1.5833	0.019113	2010001K21Rik	AK008011
10600539	1.57408	0.0476979	Magea7	BC127031
10527427	1.57047	0.0288733	1700018F24Rik	NM_027069
10399360	1.55437	0.0377071	Rhob	NM_007483
10424287	1.54714	0.0370472	Fer1l6	XM_977315
10544805	1.54408	0.0322889	Hoxa13	NM_008264
10541885	1.54224	0.0271897	Scnn1a	NM_011324
10553274	1.54122	0.0313057	Saa2	NM_011314
10595680	1.54102	0.0433688	Tbc1d2b	NM_194334
10491913	1.53685	0.00890869	---	ENSMUST00000083447
10537696	1.52909	0.0245472	Sval3	NM_001003952
10550740	1.52693	0.0217057	Ceacam20	NM_027839
10363181	1.52413	0.0143679	Stard6	BC087893
10517336	1.52211	0.00270129	Clic4	NM_013885
10565345	1.52015	0.0022985	Vmn2r65	NM_001105180
10499354	1.51896	0.0398577	Bglap-rs1	NM_031368
10350760	1.51738	0.023954	---	ENSMUST00000086195
10607712	1.51724	0.0496301	Grpr	NM_008177
10452316	1.51654	0.0324351	C3	NM_009778
10487879	1.51496	0.00165193	Rnf24	NM_178607
10501456	1.50776	0.0235556	Fam102b	ENSMUST00000046924
10538695	1.50663	0.0457139	EG434019	ENSMUST00000101355
10409734	1.50552	0.00865331	---	GENSCAN00000044934
10466606	1.49925	0.0339596	Anxa1	NM_010730
10424119	1.49861	0.0343656	Nov	NM_010930
10456357	1.49535	0.0468682	Pmaip1	NM_021451
10484837	1.49291	0.0332105	Olfr1248	NM_146791
10473636	1.48583	0.000588147	Olfr1262	NM_146974
10557372	1.48369	0.0350395	---	ENSMUST00000122337
10523190	1.48353	0.0133356	9130213B05Rik	BC006604
10499358	1.48251	0.0290824	Bglap2	NM_001032298
10462881	1.48146	0.02122	Gpr120	NM_181748
10471770	1.476	0.00772503	Olfr357	NM_146623
10484612	1.47461	0.0402383	Olfr1079	NM_146407
10599174	1.46737	0.0316978	Il13ra1	NM_133990
10461820	1.46671	0.0324196	Olfr1489	NM_146635
10554665	1.46235	0.0329909	EG666160	XR_001840
10542335	1.4561	0.000900358	Gprc5a	NM_181444
10353450	1.44897	0.0364148	EG241041	NR_002858
10567335	1.44867	0.0353169	Gde1	NM_019580
10482117	1.44865	0.0255422	Olfr341	NM_146950
10578952	1.44349	0.0396619	BC030870	AK131860
10495054	1.44331	0.0486313	Rhoc	NM_007484
10564287	1.44088	0.0439025	EG665083	XR_032679
10483851	1.43852	0.0227211	Cyct	NM_009989
10507874	1.43797	0.0331447	Rhbdl2	NM_183163
10528202	1.43306	0.0182095	---	GENSCAN00000042375
10469816	1.42803	0.0305228	Il1rn	NM_031167
10403048	1.42762	0.0400369	---	L16712
10458340	1.42658	0.0326603	Hbegf	NM_010415
10568165	1.42464	0.0398275	1810010M01Rik	NM_026918
10556141	1.42429	0.0141402	Olfr495	NM_146364
10351400	1.42174	0.00377943	Fam78b	BC132161
10414475	1.41971	0.0142944	Olfr738	NM_146420
10473448	1.41934	0.0234442	---	ENSMUST00000117353
10486681	1.41899	0.00560737	Tgm5	NM_028799
10435494	1.41812	0.0420532	---	ENSMUST00000077110
10466210	1.41734	0.00606237	Ms4a6d	NM_026835
10433773	1.40675	0.0326636	---	GENSCAN00000003914
10517573	1.40524	0.0245381	Ela3	NM_026419
10409541	1.40316	0.0182688	---	ENSMUST00000080484
10498273	1.40205	0.0384516	Tm4sf1	NM_008536
10591620	1.40184	0.0492171	Dock6	NM_177030
10607602	1.399	0.0489997	Ppef1	NM_011147
10436372	1.39832	0.0307213	Dcbld2	NM_028523
10376868	1.39831	0.0101817	Trpv2	NM_011706
10456556	1.39812	0.00945281	Stard6	NM_029019
10428960	1.39736	0.0158229	Gsdmc3	NM_183194
10548996	1.39599	0.0369827	Slco1a4	NM_030687
10565353	1.39379	0.0464638	Vmn2r68	NM_001105181
10448307	1.38936	0.0416514	Tnfrsf12a	NM_013749
10575926	1.38641	0.00638072	Atp2c2	NM_026922
10349872	1.38418	0.0313606	---	GENSCAN00000025128
10416107	1.38268	0.0088978	ENSMUSG00000057913	ENSMUST00000071522
10541581	1.3819	0.0145151	Clec4b1	NM_027218
10496822	1.37983	0.0239833	Gng5	NM_010318
10601603	1.37728	0.0485306	Gm382	NM_001033241
10500870	1.37417	0.016076	---	GENSCAN00000028579
10601786	1.3698	0.0186403	---	ENSMUST00000118979
10514561	1.36932	0.0417572	E130114P18Rik	ENSMUST00000107065
10473454	1.36854	0.0212139	Olfr1008	NM_146866
10395594	1.36387	0.0334265	---	ENSMUST00000082866
10350630	1.3628	0.0314876	Fam129a	NM_022018
10381649	1.35813	0.0292811	Higd1b	NM_080846
10594971	1.35732	0.0301232	Unc13c	NM_001081153
10356018	1.35724	0.0196896	EG620899	XM_885282
10522208	1.35193	0.023384	Uchl1	NM_011670
10544798	1.35155	0.0104077	Hoxa10	NM_008263
10557165	1.35146	0.0100072	2010110P09Rik	NM_027363
10568512	1.351	0.0419585	1700007K09Rik	NM_027037
10404389	1.35086	0.0372908	Irf4	NM_013674
10499927	1.34992	0.028026	Lce1f	NM_026394
10478949	1.34817	0.0105583	Dok5	NM_029761
10441740	1.34679	0.0484441	Agpat4	NM_026644
10349782	1.34529	0.00135885	Nuak2	NM_028778
10560842	1.34486	0.0236883	Zfp94	NM_009568
10428943	1.344	0.0178267	Gsdmc1	NM_031378
10493873	1.34064	0.0272741	Sprr2g	NR_003548
10367828	1.34058	0.0480526	ENSMUSG00000075319	ENSMUST00000100068
10428955	1.33954	0.0444325	Gsdmc2	NM_177912
10394158	1.33538	0.034033	Kif3c	NM_008445
10499950	1.33534	0.0397819	---	ENSMUST00000083731
10359181	1.33483	0.0257286	Tor3a	NM_023141
10528810	1.33244	0.00653616	Speer4a	NM_029376
10360806	1.332	0.0299536	Capn2	NM_009794
10486191	1.33098	0.0374189	Ppp1r14d	NM_028104
10542407	1.3308	0.032053	Pde6h	NM_023898
10514466	1.32951	0.00681564	Jun	NM_010591
10523048	1.32829	0.0221569	Npffr2	NM_133192
10464754	1.3277	0.03483	Rhod	NM_007485
10397158	1.32654	0.00192878	Acot3	NM_134246
10571207	1.32587	0.0269882	Dusp26	NM_025869
10471525	1.32581	0.045484	Ptrh1	NM_178595
10601412	1.32495	0.0283124	Lpar4	NM_175271
10587150	1.3249	0.036641	Myo5c	NM_001081322
10566767	1.32394	0.000431312	St5	NM_001001326
10354003	1.32304	0.0160099	Mgat4a	NM_173870
10513008	1.32277	0.0168674	Klf4	NM_010637
10360786	1.32129	0.0320049	EG625823	XM_890391
10548791	1.32018	0.0163989	Grin2b	NM_008171
10559500	1.31895	0.0405382	Ttyh1	AK011493
10469774	1.31807	0.0130488	Il1f8	NM_027163
10563377	1.31427	0.0434181	Sult2b1	NM_017465
10372891	1.31298	0.0467329	Srgap1	NM_001081037
10501117	1.31226	0.0136262	Ubl4b	NM_026261
10486895	1.31212	0.0136646	Mageb3	NM_008545
10504990	1.31207	0.00491599	Olfr270	NM_146607
10419435	1.31202	0.0426774	Olfr725	NM_146317
10403043	1.31073	0.00101043	---	L16711
10379652	1.3068	0.0146504	AI450353	AJ007734
10346164	1.30638	0.0376265	Sdpr	NM_138741
10373684	1.30635	0.0449087	Vmn2r86	NM_001103365
10566670	1.30585	0.0329834	Olfr478	NM_146734
10444658	1.30567	0.0421037	Clic1	NM_033444
10555771	1.30477	0.00687158	Olfr592	NM_207556
10397790	1.30332	0.0304166	---	GENSCAN00000038351
10360454	1.30302	0.00968413	Opn3	NM_010098
10434516	1.3014	0.0297291	Fam131a	BC092532
10492755	1.30138	0.0392487	Fga	NM_001111048
10364511	1.3013	0.0213242	9130017N09Rik	BC013508
10461709	1.29998	0.0370839	EG667078	XR_033950
10344966	1.29963	0.021004	Ly96	NM_016923
10562050	1.299	0.0188337	Upk1a	NM_026815
10605465	1.29716	0.0107111	Prkx	NM_016979
10565794	1.29536	0.0333119	Serpinh1	NM_009825
10480360	1.29495	0.0371563	4921504E06Rik	BC132142
10417492	1.29451	0.00619761	EG432825	NM_001024706
10493856	1.29382	0.0184555	Sprr2a	AY158986
10493858	1.29382	0.0184555	Sprr2a	AY158986
10441233	1.29122	0.0173705	Mx1	NM_010846
10420616	1.29081	0.0097725	Sgcg	NM_011892
10507236	1.28896	0.0429908	6430628N08Rik	ENSMUST00000049266
10387536	1.28885	0.0395061	Cd68	NM_009853
10413995	1.28848	0.0185783	Gm626	XM_985917
10389581	1.28803	0.0339972	Ypel2	NM_001005341
10573082	1.28777	0.0158681	Inpp4b	NM_001024617
10395606	1.28775	0.0180048	ENSMUSG00000073105	ENSMUST00000101453
10604148	1.28041	0.0324607	Rhox8	NM_001004193
10513943	1.27981	0.0317456	Rasef	ENSMUST00000102837
10345058	1.27928	0.0458617	Tmem14a	NM_029398
10600093	1.27802	0.0168671	Zfp185	NM_009549
10607943	1.27729	0.0112039	---	ENSMUST00000083782
10436658	1.27724	0.0192321	7120432I05Rik	AK148667
10410959	1.27639	0.00430025	Atg10	NM_025770
10347222	1.27496	0.0499143	---	ENSMUST00000082922
10518492	1.27366	0.00590156	Ptchd2	NM_001083342
10493984	1.27179	0.0133101	Tchh	AB089610
10567468	1.27153	0.0358603	Dnahc3	Z83816
10590558	1.2712	0.0114833	Clec3b	NM_011606
10544774	1.27099	0.0359827	Hoxa6	NM_010454
10459620	1.26835	0.0428134	Rab27b	NM_001082553
10369541	1.26835	0.034998	Hk1	NM_010438
10407072	1.26818	0.0144631	Elovl7	NM_029001
10437936	1.26775	0.0111079	F830005K03Rik	ENSMUST00000063394
10599537	1.26771	0.0303802	Slc25a14	NM_011398
10574899	1.26707	0.0453387	Nutf2	NM_026532
10445867	1.26638	0.0299742	Plcl2	NM_013880
10600814	1.2653	0.0189527	Gspt2	NM_008179
10418169	1.26487	0.00694585	1700054O19Rik // 1700054O19Rik	ENSMUST00000079800
10364112	1.26463	0.0269523	EG333669	NM_198635
10426118	1.26429	0.0272547	Mov10l1	NM_031260
10347220	1.2641	0.048044	---	ENSMUST00000082922
10347224	1.2641	0.048044	---	ENSMUST00000082922
10379650	1.2641	0.048044	---	ENSMUST00000082922
10565689	1.26337	0.0250672	Capn5	NM_007602
10570379	1.26321	0.00740934	Grk1	NM_011881
10566324	1.26263	0.0201856	Olfr649	NM_147055
10405216	1.2619	0.0348844	Syk	NM_011518
10381458	1.26186	0.0118021	Rnu2 // Rnu2 // Rnu2 // Rnu2 // Rnu2 // Rnu2	NR_004414
10347925	1.26154	0.00518491	EG665378	NM_001081746
10512384	1.26111	0.0380717	BC049635	BC049635
10554375	1.26075	0.0396751	Sema4b	NM_013659
10455135	1.26034	0.0440444	Pcdhb21	NM_053146
10485982	1.26031	0.0452188	Actc1	NM_009608
10461369	1.26008	0.00941115	Ahnak	NM_009643
10549377	1.2575	0.0445077	1700034J05Rik	BC052362
10537298	1.2566	0.0229327	Chrm2	NM_203491
10408062	1.25641	0.0253156	Olfr1362	NM_146744
10442143	1.25593	0.0232678	EG381065	ENSMUST00000095633
10473491	1.25583	0.0376168	Olfr1033	NM_146578
10474181	1.25531	0.0495096	Abtb2	NM_178890
10418167	1.25467	0.0236775	Ppifos	AK019686
10463347	1.25466	0.00479171	Scd3	NM_024450
10478463	1.254	0.00455622	Svs6	NM_013679
10402986	1.25344	0.0444823	---	ENSMUST00000100999
10441254	1.25246	0.030981	Tmprss2	NM_015775
10373832	1.25219	0.0357272	---	ENSMUST00000121403
10447530	1.25184	0.0420715	Nox3	NM_198958
10439848	1.25128	0.0399809	EG224180	XR_035108
10604682	1.25068	0.0217901	Gm648	BC147598
10404301	1.25018	0.0313548	Prl3a1	NM_025896
10408158	1.2501	0.0352804	V1rh12	NM_134237
10534883	1.24963	0.00726965	Irs3	NM_010571
10608033	1.24893	0.0356015	547210 // ENSMUSG00000069034 // 547210 // ENSMUSG00000069034	EU315689
10356267	1.24825	0.0377954	A530032D15Rik // A530032D15Rik	BC094285
10467258	1.24798	0.0105168	Myof	NM_001099634
10471768	1.24781	0.0336151	Olfr356	NM_146624
10435693	1.24717	0.0428416	Cox17	NM_001017429
10349947	1.24699	0.00965865	Fmod	NM_021355
10395201	1.24645	0.0451444	Slc26a3	NM_021353
10582078	1.2464	0.0239459	---	GENSCAN00000022221
10408006	1.24572	0.0289261	---	ENSMUST00000117685
10584862	1.24487	0.0253948	Scn4b	NM_001013390
10569280	1.24372	0.0298805	Dusp8	NM_008748
10533145	1.24334	0.0211867	Tpcn1	NM_145853
10590628	1.24303	0.0156762	Ccr3	NM_009914
10462005	1.24172	0.0114709	Tmem2	NM_031997
10396732	1.24091	0.0465374	EG626215	XM_904144
10439667	1.24046	0.0389538	BC016579	BC016579
10344616	1.24034	0.0387229	---	ENSMUST00000082908
10406159	1.24025	0.00787334	Zdhhc11	NM_027704
10415911	1.23719	0.0277027	Kif13b	NM_001081177
10473582	1.23671	0.0487706	Olfr1161	NM_146848
10455259	1.23569	0.00570216	Arhgap26	NM_175164
10416850	1.23544	0.0052493	Scel	NM_022886
10368759	1.23398	0.0127562	4930520K10Rik	ENSMUST00000044774
10413148	1.23362	0.0159083	A430057M04Rik	AK046931
10502766	1.23335	0.0247116	Lphn2	NM_001081298
10443730	1.23251	0.0106464	Abcg1	NM_009593
10579602	1.23219	0.0465925	B3gnt3	NM_028189
10562641	1.2318	0.00899645	Vmn2r-ps57	AF022250
10586079	1.2307	0.0430969	Itga11	NM_176922
10579525	1.23055	0.0280815	Plvap	NM_032398
10493640	1.22988	0.012833	Nup210l	ENSMUST00000029548
10547471	1.22971	0.0437061	B4galnt3	NM_198884
10351056	1.22963	0.0205532	Ankrd45	BC049713
10551236	1.22931	0.012847	Nlrp4a	NM_172896
10477644	1.22902	0.0302937	Trp53inp2	NM_178111
10386238	1.22868	0.0064647	Obscn	AY603754
10403054	1.22815	0.000444315	---	ENSMUST00000103537
10499095	1.22649	0.0110427	Fam160a1	NM_172682
10399675	1.22647	0.00170551	---	ENSMUST00000073088
10565288	1.22625	0.0152256	Fam108c	NM_133722
10443589	1.22618	0.0471806	Zfand3	NM_148926
10589872	1.22476	0.0295245	4921528I07Rik	ENSMUST00000072612
10554863	1.22466	0.0303912	Sytl2	NM_001040085
10371379	1.22446	0.0470474	Nuak1	NM_001004363
10557311	1.22429	0.0169019	ENSMUSG00000066185	ENSMUST00000104912
10513164	1.22381	0.00813698	Ptpn3	ENSMUST00000075637
10390117	1.22374	0.0254352	Itga3	NM_013565
10565250	1.2228	0.0318333	Mesdc1	NM_030705
10346960	1.21967	0.0313386	Ccnyl1	NM_001097644
10414693	1.21887	0.0299239	Tox4	NM_023434
10447188	1.2187	0.0364966	Mta3	ENSMUST00000112344
10377416	1.21787	0.0195905	2310047M10Rik	NM_028005
10461715	1.21748	0.0183493	Olfr1441	NM_146683
10456378	1.21737	0.0140891	Chmp1b	NM_024190
10490541	1.21697	0.0175917	OTTMUSG00000016394	ENSMUST00000098982
10368045	1.21647	0.0330248	3110003A17Rik	NM_028440
10475324	1.21599	0.0475751	Ckmt1	NM_009897
10566272	1.21427	0.0302055	Hbb-y	NM_008221
10372748	1.2139	0.0279108	ENSMUSG00000074683	ENSMUST00000099208
10578399	1.21333	0.0482626	---	AY512919
10566682	1.21248	0.000475699	Olfr487 // Olfr487	NM_001011811
10576911	1.21115	0.0271109	Efnb2	NM_010111
10416215	1.21055	0.0372446	Loxl2	NM_033325
10488497	1.21047	0.0439402	Vsx1	NM_054068
10473809	1.21027	0.010774	Sfpi1	NM_011355
10553917	1.20935	0.002781	Apba2	NM_007461
10376899	1.2093	0.0224698	Trim16	NM_053169
10558410	1.20852	0.0452874	Ptpre	NM_011212
10507551	1.20828	0.0478811	2610528J11Rik	BC022764
10519012	1.20694	0.0491975	Arhgef16	NM_001112744
10538273	1.20632	0.0334496	BC022713	BC022713
10548957	1.20547	0.0113995	Plcz1	NM_054066
10492798	1.20544	0.035116	Sfrp2	NM_009144
10542677	1.20529	0.0284424	Etnk1	AK031560
10513160	1.20492	0.00600806	Ptpn3	ENSMUST00000075637
10451856	1.20491	0.0132083	Vmn2r118	NM_001104582
10404979	1.2049	0.0133243	A830005F24Rik	ENSMUST00000065465
10353048	1.20315	0.0297212	---	ENSMUST00000083151
10467840	1.20227	0.0427159	C130021O09Rik	AK081501
10514791	1.20177	0.0238652	Pcsk9	NM_153565
10537657	1.20172	0.030288	Ephb6	NM_007680
10461707	1.20167	0.019503	Olfr232 // Olfr232	NM_146686
10413338	1.20098	0.0169102	Dnahc12 // Asb14	ENSMUST00000100792
10449775	1.20053	0.0161404	Notch3	NM_008716
10592585	1.20045	0.0472008	Sc5d	NM_172769
10493850	1.20011	0.00602606	Sprr2a	NM_011468
10486197	1.20009	0.0280925	Rhov	NM_145530
