# Supplementary material for: Eukaryotic signaling pathways targeted by Salmonella effector protein AvrA in intestinal infection in vivo
Source: BMC Microbiol. 2010 Dec 23;10:326. doi: 10.1186/1471-2180-10-326 (PMC3027599; doi:10.1186/1471-2180-10-326)
Supplement: Additional file 3 — Table S3. Differentially expressed genes between the SL1344 infection and the SB1117 infection at late stage. The list of differentially expressed genes between the SL1344 infection and the SB1117 infection at 4 days post-infection (P ≤ 0.05 with fold change≥1.2 or ≤-1.2). [file 1471-2180-10-326-S3.XLS]

## Sheet: Sheet1
Table S3: Differentially expressed genes between the SL1344 infection and the SB1117 infection at late stage.
Probe Set ID	34(SL1344 4days)/ 74(SB1117 4days)	t-test	Gene Symbol	mRNA Accession
10405876	1.20279	0.0106383	---	ENSMUST00000099420
10539979	1.20919	0.00263546	---	ENSMUST00000089408
10530142	1.21845	0.00146304	---	AK140658
10435494	1.222	0.046208	---	ENSMUST00000077110
10454103	1.22661	0.0349863	---	GENSCAN00000048638
10468229	1.23491	0.00369162	---	BC024694
10445323	1.24162	0.0475791	---	ENSMUST00000122525
10493516	1.24501	0.0303464	---	AK161599
10425501	1.24743	0.0452281	---	ENSMUST00000082653
10424075	1.26187	0.0463431	---	GENSCAN00000042973
10497186	1.27294	0.0397207	---	ENSMUST00000122220
10473572	1.28231	0.0277524	---	ENSMUST00000121186
10568294	1.28245	0.0434223	---	AK141716
10385479	1.29843	0.041001	---	ENSMUST00000120545
10511484	1.30741	0.034518	---	ENSMUST00000082764
10353413	1.31774	0.0465414	---	ENSMUST00000093665
10374448	1.32126	0.00817103	---	ENSMUST00000083450
10607943	1.32405	0.0361664	---	ENSMUST00000083782
10608085	1.32882	0.0454654	---	GENSCAN00000028769
10469579	1.33848	0.0236688	---	ENSMUST00000083319
10579060	1.36648	0.000805615	---	ENSMUST00000098909
10579054	1.36934	0.00269406	---	ENSMUST00000098909
10362160	1.37156	0.019898	---	ENSMUST00000122123
10453916	1.3771	0.0388005	---	ENSMUST00000122799
10385870	1.38341	0.00980355	---	AK053162
10373363	1.38437	0.0499272	---	ENSMUST00000083014
10384670	1.391	0.0383695	---	ENSMUST00000083657
10563897	1.39485	0.0248385	---	ENSMUST00000101936
10532921	1.39813	0.0440788	---	BC051920
10353727	1.39961	0.0381694	---	ENSMUST00000082754
10545242	1.41822	0.0300479	---	L41881
10573908	1.42077	0.0327564	---	ENSMUST00000083702
10497031	1.43925	0.0217741	---	ENSMUST00000082831
10485716	1.46337	0.019196	---	ENSMUST00000099624
10380589	1.47273	0.045537	---	ENSMUST00000082873
10473219	1.47339	0.0403482	---	ENSMUST00000082735
10545252	1.47606	0.00824451	---	ENSMUST00000066968
10379338	1.4816	0.023656	---	ENSMUST00000082552
10445824	1.48454	0.048748	---	ENSMUST00000082607
10587873	1.52564	0.0142707	---	AK083183
10571770	1.53228	0.0225799	---	ENSMUST00000083403
10461384	1.54656	0.0120294	---	ENSMUST00000088044
10405743	1.54689	0.00593988	---	ENSMUST00000102293
10561052	1.56728	0.0258316	---	ENSMUST00000117570
10564049	1.57824	0.00465944	---	ENSMUST00000101917
10560292	1.57837	0.00470413	---	ENSMUST00000082811
10469573	1.60257	0.0428334	---	ENSMUST00000083710
10431208	1.60701	0.0132543	---	ENSMUST00000082830
10345440	1.61365	0.0290259	---	ENSMUST00000082667
10550179	1.64028	0.00748508	---	ENSMUST00000083043
10476393	1.70544	0.0421534	---	ENSMUST00000083116
10430904	1.77216	0.019085	---	ENSMUST00000075786
10535936	1.85808	0.0090937	---	ENSMUST00000101838
10503017	1.86594	0.0143068	---	ENSMUST00000083873
10563973	2.13594	0.0345846	---	ENSMUST00000101879
10545190	2.23427	0.0416033	---	ENSMUST00000103349
10505252	2.30367	0.0495788	---	ENSMUST00000107492
10348943	2.36406	0.000225587	---	ENSMUST00000083987
10447036	2.5927	0.0074421	---	ENSMUST00000082836
10448023	1.23074	0.0303174	100041639	NM_001123367
10560758	1.26507	0.0364514	100043016 // 100043029 // 100043088 // EG667292	ENSMUST00000105193
10560771	1.26507	0.0364514	100043016 // 100043029 // 100043088 // EG667292	ENSMUST00000105193
10560801	1.26507	0.0364514	100043016 // 100043029 // 100043088 // EG667292	ENSMUST00000105193
10567394	1.29136	0.0188346	1700007B13Rik	ENSMUST00000033267
10455866	1.52633	0.00866563	1700011I03Rik	BC048576
10351482	1.32436	0.00270271	1700015E13Rik	BC099563
10366131	1.27768	0.0108008	1700017N19Rik	NM_001081246
10354534	1.63943	0.0253822	1700019A02Rik	ENSMUST00000072235
10549377	1.45842	0.0371131	1700034J05Rik	BC052362
10487366	1.25693	0.00101852	1810024B03Rik	BC117065
10382838	1.21245	0.0250496	1810032O08Rik	BC055707
10504902	1.2653	0.00578156	2310039E09Rik	NM_026509
10518358	1.37826	0.013468	2610305D13Rik	NM_145078
10560131	1.46341	0.0333928	2810007J24Rik	NM_175250
10601595	1.32991	0.0198314	3110007F17Rik	BC027572
10605499	1.82671	0.001521	3426406K10Rik	AK132212
10484520	1.59565	0.0408802	4833423E24Rik	BC120879
10345558	1.20995	0.0472747	4921511C04Rik	BC050813
10378065	1.20502	0.0285131	4930563E22Rik	ENSMUST00000066087
10593834	1.59442	0.0426655	4930563M21Rik	NM_183111
10392787	1.22589	0.031074	4932435O22Rik	ENSMUST00000063993
10440903	1.33335	0.0259448	4932438H23Rik	BC032975
10491899	1.49556	0.00173436	4932443G14	AK030119
10385671	1.38945	0.0449944	4933414I15Rik	ENSMUST00000109123
10499864	1.21709	0.0444805	635737	XM_910882
10350337	1.30735	0.0248124	A130050O07Rik	ENSMUST00000054333
10587610	1.33278	0.0268784	A330041J22Rik	AK039418
10501827	1.25312	0.0328421	A730020M07Rik	ENSMUST00000050571
10422280	1.49608	0.0474089	Abcc4	NM_001033336
10520304	1.20534	0.014383	Actr3b	NM_001004365
10491678	1.29942	0.00466053	Adad1	NM_009350
10494632	1.33666	0.0272799	Adam30	NM_027665
10523670	1.2797	0.012068	Aff1	NM_001080798
10445678	1.20839	0.0263549	AI661453	BC006605
10577154	1.24623	0.0236045	Atp4b	NM_009724
10491695	1.41289	0.016128	Bbs12	NM_001008502
10559831	1.36287	0.00681561	BC023179	BC023179
10587683	1.37165	0.0351575	Bcl2a1a	NM_009742
10587690	1.38695	0.0213946	Bcl2a1b	NM_007534
10595633	1.38185	0.0247021	Bcl2a1d	NM_007536
10606694	1.54383	0.0188314	Btk	NM_013482
10372108	1.26164	0.00440948	C030005K15Rik	AK047662
10604046	1.24903	0.0136592	C330007P06Rik	NM_029951
10351658	1.31484	0.0470295	Cd48	NM_007649
10593095	1.247	0.034299	Cep164	NM_001081373
10457402	1.27872	0.0496575	Cetn1	NM_007593
10346562	1.32248	0.0205827	Cflar	NM_207653
10456392	1.25145	0.0191664	Cidea	NM_007702
10440279	1.23542	0.0402442	Ckt2	NM_173861
10502565	1.4103	0.0477439	Clca2	NM_030601
10355191	1.22524	0.0164424	Crygd	NM_007776
10476924	1.39294	0.0302491	Cst9	NM_009979
10409876	1.77293	0.0345996	Ctla2a	NM_007796
10523156	1.46846	0.0177992	Cxcl2	NM_009140
10357472	2.07622	0.0351423	Cxcr4	NM_009911
10438468	1.32837	0.0434308	Cyp2ab1	NM_183158
10535659	2.06928	0.016273	Cyp3a16	NM_007820
10362701	1.25822	0.0210688	Ddo	NM_027442
10567506	1.54326	0.0199661	Dnahc3	XM_355934
10375358	1.26064	0.0418338	Ebf1	ENSMUST00000109268
10365492	1.6201	0.00934358	EG382395	XM_913164
10423291	1.539	0.00500133	EG432939	NM_001013791
10360761	1.33149	0.00778604	EG433384	ENSMUST00000070987
10401831	1.79672	0.0341172	EG435337	NM_001013824
10450951	1.41962	0.00591868	EG435528	XM_909929
10550807	1.68101	0.0412478	EG546944	XM_905801
10522494	1.31704	0.00359993	EG619945	ENSMUST00000101121
10441899	1.62311	0.0220122	EG635895	NM_001122977
10492552	1.27183	0.0189089	EG639530	XR_030809
10466680	1.23523	0.00957564	ENSMUSG00000055440	ENSMUST00000069049
10531944	1.27071	0.0252565	ENSMUSG00000058736	ENSMUST00000069263
10530087	1.45514	0.0131519	ENSMUSG00000072938	ENSMUST00000092814
10545530	1.3142	0.0114551	ENSMUSG00000072997	ENSMUST00000101275
10449654	1.20559	0.029794	ENSMUSG00000073427	ENSMUST00000097355
10501181	1.83608	0.0114608	ENSMUSG00000074318	ENSMUST00000098732
10466073	1.22432	0.00285336	ENSMUSG00000075017	ENSMUST00000099686
10367828	1.40589	0.0316555	ENSMUSG00000075319	ENSMUST00000100068
10538878	1.3144	0.00364843	ENSMUSG00000076510	ENSMUST00000103311
10406736	1.26717	0.0119724	F2rl2	NM_010170
10355998	1.27597	0.0225315	Fam124b	NM_173425
10500610	1.37018	0.0333189	Fam46c	BC120717
10515939	1.37586	0.0427592	Foxo6	NM_194060
10592870	1.21174	0.0177898	Foxr1	NM_001033469
10414025	1.69968	0.0263602	Gdf10	NM_145741
10538135	1.30898	0.0183415	Gimap7	NM_146167
10366362	1.5791	0.0455655	Glipr1l1	ENSMUST00000073617
10371296	1.28856	0.0118119	Glt8d2	NM_029102
10417667	1.33105	0.0309199	Gm281	XM_977313
10413967	1.22476	0.0115108	Gm626	ENSMUST00000096028
10603237	1.24863	0.0337486	Gmcl1l	NM_027955
10407985	1.37138	0.0159045	Gpr141	NM_181754
10370007	1.2912	0.0294615	Gstt4	NM_029472
10561920	1.22858	0.0254148	Hcst	NM_011827
10606475	1.23395	0.039412	Hdx	NM_001080549
10358652	1.40334	0.0311272	Hmcn1	NM_001024720
10522784	1.29074	0.0224185	Hmgn4 // LOC100047827 // Hmgn2	ENSMUST00000100472
10461100	1.26669	0.01693	Hrasls5	NM_025731
10345442	1.20092	0.0356236	Hs6st1	NM_015818
10536717	1.30642	0.032859	Hyal6	NM_028920
10514296	1.21044	0.0108676	Ifna9	NM_010507
10366586	1.2052	0.0119763	Ifng	NM_008337
10607206	1.26144	0.00510113	Il13ra2	NM_008356
10385918	1.44127	0.0128908	Il3	NM_010556
10552743	1.4871	0.00662142	Il4i1	NM_010215
10499655	1.23633	0.0216288	Il6ra	NM_010559
10529937	1.26843	0.0179192	Kcnip4	NM_030265
10377982	1.20099	0.0348371	Kif1c	NM_153103
10421934	1.23286	0.0189726	Klhl1	NM_053105
10548345	1.54957	0.0368477	Klrk1	NM_033078
10470149	1.31619	0.043227	Lcn5	NM_007947
10551638	1.21998	0.0283234	Lgals7	NM_008496
10462912	1.39023	0.0121948	Lgi1	NM_020278
10608506	1.21097	0.0278102	LOC100039693 // LOC100041550 // LOC100045929	ENSMUST00000115886
10569198	1.35111	0.00594941	LOC100126795	AK149132
10444752	1.36877	0.0170601	Ltb	NM_008518
10447848	1.26504	0.00606716	Mas1	NM_008552
10373143	1.27286	0.0160167	Mbd6	NM_033072
10415438	1.26498	0.0351381	Mcpt2	NM_008571
10493189	1.74776	0.0207536	Mef2d	BC022753
10511330	1.22848	0.0406561	Mos	NM_020021
10478283	1.53463	0.0462406	Mphosph6	NM_026758
10466200	1.27839	0.0463505	Ms4a7	NM_027836
10371396	1.34883	0.0199082	Mterfd3	NM_028832
10572095	1.71322	0.0447114	Nat3	NM_008674
10480284	1.38795	0.0376231	Nebl	ENSMUST00000095134
10387659	1.21109	0.0081787	Nlgn2	NM_198862
10591978	1.29607	0.00485012	Ntm	NM_172290
10606837	1.23017	0.0290202	Nxf3	NM_001024141
10484535	1.6432	0.000719012	Olfr1000	NM_001011695
10484590	1.32742	0.027911	Olfr1056	NM_147018
10445135	2.10615	0.0355729	Olfr108	NM_146465
10484630	1.27499	0.0279321	Olfr1090	NM_146847
10473513	1.4345	0.0307006	Olfr1112	NM_146661
10450892	1.27512	0.00662596	Olfr113	NM_146289
10473582	1.31236	0.0274733	Olfr1161	NM_146848
10484822	1.39266	0.0112772	Olfr1240	NM_146808
10484882	1.20378	0.00408934	Olfr1271	NM_146793
10474495	1.8692	0.033469	Olfr1285	ENSMUST00000073938
10485792	1.3403	0.0182808	Olfr1303	NM_146402
10604470	1.41891	0.018055	Olfr1321	NM_207631
10461668	1.20535	0.0113455	Olfr1420	NM_146410
10461750	1.38058	0.0263988	Olfr1443	NM_146698
10440160	1.55454	0.0498046	Olfr192	NM_207549
10440164	1.24804	0.033831	Olfr194	NM_001005524
10386191	1.26872	0.0126817	Olfr329	NM_001011531
10378407	1.40296	0.0326254	Olfr390	NM_146347
10544438	1.27345	0.0321255	Olfr456	NM_001011528
10566707	1.34748	0.0385259	Olfr519	NM_207160
10566245	1.47401	0.0496858	Olfr69	NM_013621
10566626	1.53989	0.00782549	Olfr715	NM_146780
10373624	1.68203	0.008028	Olfr777	NM_146544
10583388	1.67336	0.0040738	Olfr836	NM_146564
10584424	1.68713	0.044419	Olfr909	NM_146873
10592391	1.29111	0.0410397	Olfr937	NM_146439
10525464	1.27767	0.0481843	Orai1	NM_175423
10510191	2.11252	0.028878	OTTMUSG00000010694	ENSMUST00000092750
10479884	1.28446	0.0273935	OTTMUSG00000010878	ENSMUST00000071016
10455080	1.44892	0.000878992	Pcdhb9	NM_053134
10360053	1.43304	0.00996003	Pcp4l1	NM_025557
10431154	1.24643	0.00452078	Phf21b	NM_001081166
10565910	1.24303	0.0103438	Plekhb1	NM_013746
10562576	1.28122	0.0213798	Plekhf1	NM_024413
10408379	1.43566	0.0421045	Prl8a6	NM_011167
10441657	1.35616	0.018218	Prr18	NM_178774
10494978	1.41677	0.0189065	Ptpn22	NM_008979
10351873	1.48114	0.00304776	Pyhin1	NM_175026
10450034	1.23479	0.0199961	Rab11b	NM_008997
10485372	1.30992	0.0147915	Rag1	NM_009019
10487894	1.36474	0.010218	Rassf2	NM_175445
10599281	1.32517	0.0300921	Rhox4b	NM_021300
10380065	1.35552	0.040036	Rnu3b1	NR_004415
10547793	1.45917	0.0351477	Rnu7	NR_024201
10544523	1.80248	0.00359952	Rny1	NR_004419
10451061	1.20095	0.045216	Runx2	NM_009820
10493831	1.80295	0.0367086	S100a8	NM_013650
10351197	1.55308	0.0483153	Sell	NM_011346
10534066	1.48866	0.0267939	Sept14	NM_028826
10507076	1.28859	0.0214337	Skint3	NM_177578
10389143	1.24791	0.0441859	Slfn8	NM_181545
10522919	1.24318	0.0388899	Smr2	NM_021289
10383010	1.26375	0.0411251	Socs3	U72673
10530854	1.2989	0.00577507	Srd5a2l2	NM_153801
10496192	1.26468	0.0316482	Tacr3	NM_021382
10548610	1.31918	0.0403341	Tas2r104	NM_207011
10548667	1.2698	0.0176451	Tas2r136	NM_181276
10575349	1.21528	0.0460243	Tat	NM_146214
10595560	1.32222	0.0188832	Tbx18	NM_023814
10398105	1.28104	0.0469774	Tcl1b3	NM_013772
10494003	1.30749	0.0467907	Tdpoz3	NM_207271
10425601	1.75429	0.00233663	Tef	NM_017376
10511290	1.23186	0.0409896	Tnfrsf18	NM_009400
10596148	1.6774	0.00454323	Trf	NM_133977
10428536	1.26793	0.0216	Trps1	NM_032000
10454015	1.21625	0.0468887	Ttc39c	NM_028341
10531066	1.32826	0.00630147	Ugt2a3	NM_028094
10423011	1.35617	0.0271333	Ugt3a2	NM_144845
10594971	1.94573	0.0106468	Unc13c	NM_001081153
10550824	1.3789	0.0411697	V1rd16	NM_206869
10448170	1.55585	0.0279904	V1re3	NM_134192
10549982	1.27793	0.00776423	V1rg2	NM_134203
10404002	1.75838	0.011606	V1rh11	NM_134236
10408154	1.2055	0.0452463	V1rh18	NM_134241
10408144	1.27241	0.0474327	V1rh9	NM_134218
10408138	1.30026	0.0232284	V1ri7	NM_134224
10451856	1.32525	0.0178608	Vmn2r118	NM_001104582
10364438	1.61154	0.0237026	Vmn2r83	NM_001104537
10489434	1.58323	0.00543754	Wfdc12	NM_138684
10608184	1.31455	0.0161768	Zfy2	NM_009571
10490302	-2.29469	0.0217092	2810021G02Rik	BC096373
10462863	-2.18251	0.00681872	---	GENSCAN00000001937
10388263	-2.02661	0.00296547	---	ENSMUST00000092925
10524386	-1.99036	0.00468007	---	ENSMUST00000083439
10378415	-1.89527	0.0248975	---	ENSMUST00000115991
10344922	-1.77183	0.0156198	---	ENSMUST00000092507
10434289	-1.70143	0.0239555	---	GENSCAN00000033488
10371844	-1.66822	0.0088363	---	GENSCAN00000046630
10350590	-1.61659	0.010897	---	ENSMUST00000078119
10460106	-1.54582	0.0385115	---	ENSMUST00000078007
10479807	-1.529	0.0479271	---	ENSMUST00000117910
10600821	-1.49348	0.0249883	---	ENSMUST00000117813
10564567	-1.47365	0.0209062	---	GENSCAN00000033183
10444747	-1.45334	0.026493	---	GENSCAN00000016534
10346116	-1.4286	0.00880383	---	ENSMUST00000094964
10410221	-1.39976	0.0390573	---	ENSMUST00000099414
10351487	-1.39115	0.0427753	---	ENSMUST00000085967
10407912	-1.38705	0.00385663	---	GENSCAN00000018377
10569311	-1.38324	0.0467369	---	ENSMUST00000119351
10354730	-1.362	0.00253653	---	AK143349
10448079	-1.34505	0.0391147	---	ENSMUST00000072587
10413377	-1.34443	0.0446942	---	GENSCAN00000044230
10467766	-1.3217	0.00276212	---	BC053925
10361063	-1.31886	0.0102577	---	GENSCAN00000023396
10401926	-1.30911	0.0265478	---	GENSCAN00000006046
10346874	-1.30313	0.0186927	---	ENSMUST00000082678
10366192	-1.30005	0.0495358	---	GENSCAN00000023909
10562634	-1.28942	0.0159495	---	ENSMUST00000121359
10602737	-1.28875	0.0394604	---	ENSMUST00000120127
10545513	-1.28664	0.0297696	---	ENSMUST00000083138
10553811	-1.28228	0.0151321	---	GENSCAN00000009604
10513186	-1.27847	0.0201725	---	ENSMUST00000120064
10394678	-1.27758	0.0054375	---	ENSMUST00000082452
10530391	-1.27264	0.0428623	---	ENSMUST00000083135
10543358	-1.27084	0.0438562	---	ENSMUST00000096093
10562304	-1.26911	0.00907347	---	ENSMUST00000117519
10543360	-1.26762	0.0439133	---	ENSMUST00000096092
10538271	-1.26535	0.0269007	---	ENSMUST00000096093
10608018	-1.26471	0.0444161	---	GENSCAN00000019846
10501922	-1.25923	0.0321191	---	ENSMUST00000083179
10401398	-1.25853	0.0373686	---	GENSCAN00000033751
10364049	-1.2551	0.0348384	---	ENSMUST00000122673
10604242	-1.25142	0.0279474	---	ENSMUST00000118988
10579772	-1.24266	0.0419345	---	ENSMUST00000082775
10525858	-1.24222	0.0219442	---	ENSMUST00000058440
10385523	-1.22555	0.0469558	---	ENSMUST00000119050
10427494	-1.22528	0.0434631	---	AK032823
10544702	-1.2245	0.00906969	---	ENSMUST00000096093
10601865	-1.22333	0.0171602	---	ENSMUST00000122107
10542518	-1.22258	0.0215748	---	ENSMUST00000083948
10351897	-1.21981	0.0408633	---	GENSCAN00000048916
10548116	-1.21813	0.0471623	---	ENSMUST00000121087
10588324	-1.20746	0.0212522	---	GENSCAN00000035598
10501959	-1.20308	0.0395659	---	GENSCAN00000023594
10495134	-1.36964	0.0311456	100043129	XM_001479553
10452538	-1.21701	0.0323421	1110012J17Rik	NM_001114098
10519179	-1.2449	0.0472625	1500002C15Rik	ENSMUST00000097743
10495332	-1.32671	0.040424	1700013F07Rik	BC116223
10411502	-1.36706	0.00967967	1700024P04Rik	ENSMUST00000054425
10430433	-1.55046	0.00191785	1700027A07Rik	AK131739
10384685	-1.23207	0.0423755	1700093K21Rik	NM_026105
10570141	-1.92077	0.0434104	1700128E19Rik	ENSMUST00000033907
10513945	-1.26895	0.0438497	2310002L09Rik	BC115483
10459633	-1.22403	0.0113717	2310002L13Rik	ENSMUST00000025390
10399549	-1.43756	0.00153077	2410004P03Rik	XM_126830
10444997	-1.32563	0.0163764	2410017I17Rik	BC092081
10595205	-1.34602	0.0221187	2410127L17Rik	NM_026120
10536061	-1.47854	0.0112804	2610021A01Rik	AK011498
10484201	-1.3215	0.0278148	2610301F02Rik	ENSMUST00000049544
10573288	-1.29604	0.043492	4432412L15Rik	NM_028877
10565570	-1.38917	0.0207156	4632434I11Rik	NM_001080995
10554586	-1.20472	0.0469883	4833418N17Rik	AK080712
10605353	-1.36796	0.00731413	4930408F14Rik	BC117726
10485747	-1.32255	0.0499987	4930430A15Rik	BC125324
10386173	-1.23009	0.0387482	4930504O13Rik	BC048595
10490745	-1.93644	0.02331	4930526D03Rik	BC087873
10413180	-1.4912	0.00373034	4931403M11Rik	ENSMUST00000038250
10436809	-1.27631	0.0288481	4931408A02Rik	AF358257
10566304	-1.47921	0.0439588	4931431F19Rik	ENSMUST00000053743
10562643	-1.28072	0.0109406	4933421I07Rik	BC147587
10363559	-1.25703	0.0423094	4933428P19Rik	AK016975
10547204	-1.2767	0.0489295	4933440N22Rik	ENSMUST00000035534
10362534	-1.20026	0.0076773	5930403N24Rik	ENSMUST00000062667
10569313	-1.29701	0.0364645	6330512M04Rik	BC049666
10367726	-1.26807	0.0323004	6530403G13Rik	ENSMUST00000065124
10542340	-1.24771	0.0148534	8430419L09Rik	BC137674
10573731	-1.44327	0.0109844	9430002A10Rik	ENSMUST00000074808
10443470	-1.34163	0.0247069	9830134C10Rik	NM_001002786
10476882	-1.26525	0.0342736	A530006G24Rik	ENSMUST00000063608
10455942	-1.3866	0.0224576	A730017C20Rik	BC075669
10570972	-1.33908	0.00610906	A730045E13Rik	ENSMUST00000066740
10465734	-1.40134	0.0322276	AB056442	AB056443
10588505	-1.29654	0.00930555	Abhd14b	NM_029631
10494551	-1.20377	0.0336345	Acp6	NM_019800
10531191	-1.29137	0.0240956	Adamts3	NM_001081401
10581926	-1.26764	0.0233251	Adat1	NM_013925
10495097	-1.29696	0.0318619	Adora3	NM_027025
10464167	-1.28404	0.0282771	Adrb1	NM_007419
10554233	-1.21614	0.0177647	Aen	NM_026531
10410929	-1.30283	0.00364933	Agk	NM_023538
10519988	-1.26107	0.0488135	AI847670	NM_177869
10407456	-1.261	0.0365146	Akr1c20	NM_054080
10594524	-1.4643	0.0297916	Ankdd1a	ENSMUST00000061766
10539465	-1.44809	0.0114187	Ankrd53	NM_029245
10496971	-1.69757	0.0424954	Asb17	NM_025758
10475789	-1.47042	0.0422575	Astl	NM_172539
10386965	-1.25329	0.00299653	AU040829	NM_175003
10475245	-1.20231	0.0412709	AV039307	AK006022
10412823	-1.53911	0.0461336	B230110C06Rik	AK138270
10403664	-1.28234	0.0268438	B3galnt2	NM_178640
10353750	-1.29789	0.00325273	Bag2	NM_145392
10475578	-1.72131	0.00386289	BB181834	ENSMUST00000099452
10398920	-1.23924	0.0178448	BC022687	BC090976
10505109	-1.23352	0.040997	BC026590	BC026590
10522902	-1.2708	0.00166613	BC051076	BC051076
10501007	-1.32916	0.0256812	Bclp2	NM_001080816
10369844	-1.21022	0.0114013	Bicc1	NM_031397
10599841	-1.52584	0.0342681	C230004F18Rik	AK082088
10531946	-1.25737	0.00254392	C230055K05Rik	NM_001039231
10569823	-1.33884	0.0252379	C330021F23Rik	BC089480
10541144	-1.2193	0.0102502	Cacna2d4	NM_001033382
10360235	-1.21432	0.0390759	Casq1	NM_009813
10580469	-1.28893	0.0372744	Cbln1	NM_019626
10370530	-1.48556	0.0270238	Ccdc105	ENSMUST00000105383
10571612	-1.26694	0.00238082	Ccdc110	NM_001033246
10576816	-1.20412	0.0304209	Cd209b	NM_026972
10376938	-1.3598	0.0210325	Cdrt4	NM_025496
10550470	-1.35931	0.00524132	Ceacam13	NM_027210
10411728	-1.32567	0.0427935	Cenph	NM_021886
10409190	-1.45316	0.0318833	Cenpp	NM_025495
10510725	-1.28403	0.004993	Chd5	NM_001081376
10490559	-1.22958	0.0235524	Chrna4	NM_015730
10595718	-1.37101	0.0152916	Chst2	NM_018763
10579101	-1.30015	0.0258208	Cilp2	NM_026818
10575102	-1.25256	0.0209285	Cirh1a	NM_011574
10575702	-1.4006	0.000503055	Clec3a	NM_001007223
10420225	-1.21794	0.0311837	Cma1	NM_010780
10470741	-1.3348	0.0225802	Coq4	NM_178693
10355193	-1.2311	0.00651358	Crygc	NM_001082573
10478799	-1.3374	0.038572	Cse1l	NM_023565
10557738	-1.3447	0.0150725	Ctf1	NM_007795
10523145	-1.43492	0.031988	Cxcl15	NM_011339
10583900	-1.2584	0.0178023	Cypt4	NM_173412
10489498	-1.23032	0.0138498	Dbndd2	NM_001048227
10571752	-1.24613	0.00110923	Dctd	NM_178788
10576335	-1.34729	0.0182578	Def8	NM_054046
10407222	-1.24791	0.0141048	Dhx29	NM_172594
10430739	-1.22117	0.049092	Dnajb7	NM_021317
10390454	-1.22305	0.0499366	E130012A19Rik	BC055770
10596990	-1.29922	0.0322974	E330009P21Rik	NM_177069
10434441	-1.33927	0.023996	Ece2	NM_025462
10401136	-1.28826	0.0245241	EG230765	XR_032827
10571824	-1.24903	0.0491609	EG547103	ENSMUST00000098764
10570644	-1.4996	0.0286979	EG574083	NM_001025353
10344622	-1.22515	0.041133	EG620009 // EG620009	XR_030608
10552249	-1.20139	0.0303525	EG627844	XM_892546
10407387	-1.59492	0.0180855	EG633640	ENSMUST00000109199
10607848	-1.61149	0.0389649	Egfl6	NM_019397
10416251	-1.21475	0.0433815	Egr3	NM_018781
10383047	-1.25807	0.0421596	Enpp7	NM_001030291
10370508	-1.21498	0.0267825	ENSMUSG00000055704	ENSMUST00000069431
10502785	-1.23866	0.0260689	ENSMUSG00000070342	ENSMUST00000093950
10510239	-1.38942	0.0125432	ENSMUSG00000070585	ENSMUST00000104964
10520450	-1.33315	0.0384173	ENSMUSG00000073107	ENSMUST00000101456
10586722	-1.27448	0.011189	F830001A07Rik	AK045567
10582694	-1.22513	0.0130036	Fam89a	BC115734
10542857	-1.43349	0.00338874	Far2	NM_178797
10559361	-1.27274	0.00308336	Fgf3	NM_008007
10505996	-1.36165	0.0218644	Fggy	NM_001113412
10598292	-1.24646	0.0274643	Foxp3	NM_054039
10488673	-1.21712	0.0410196	Foxs1	NM_010226
10351039	-1.44161	0.0036886	Gas5	NR_002840
10496555	-1.21357	0.0404159	Gbp1	NM_010259
10392135	-1.35678	0.0255147	Gh	NM_008117
10591418	-1.22681	0.00962786	Glp1	NM_001103168
10429430	-1.36106	0.00893453	Gm628	NM_001033365
10396656	-1.28426	0.0163115	Gm70	ENSMUST00000063977
10440120	-1.28789	0.0196848	Gm813	BC145922
10405154	-1.61808	0.00115803	Gm906	BC147515
10460782	-1.21612	0.0471913	Gpha2	NM_130453
10402800	-1.2796	0.0305373	Gpr132	NM_019925
10583286	-1.46159	0.0411652	Gpr83	NM_010287
10418901	-1.31258	0.0471238	Gprin2	BC066049
10560945	-1.2593	0.0488251	Grik5	NM_008168
10428955	-1.5116	0.0462015	Gsdmc2	NM_177912
10424430	-1.26373	0.0498405	Gsdmcl-ps	AK016931
10525766	-1.30613	0.0313046	Gtf2h3	NM_181410
10407543	-1.26545	0.0458515	Gtpbp4	NM_027000
10571860	-1.28646	0.0131643	Hand2	NM_010402
10564704	-1.21136	0.024092	Hapln3	NM_178255
10597841	-1.31143	0.02105	Hhatl	NM_029095
10574659	-1.2306	0.00412406	Hsf4	NM_011939
10375240	-1.22269	0.0485838	Hspd1	NM_010477
10474373	-1.26272	0.040943	Kcna4	NM_021275
10401987	-1.35429	0.00617167	Kcnk10	NM_029911
10471994	-1.43074	0.00886171	Kif5c	NM_008449
10351140	-1.22075	0.00145149	Kifap3	NM_010629
10542836	-1.24366	0.0266069	Klhdc5	NM_001081237
10348580	-1.88082	0.00173002	Klhl30	NM_027551
10497503	-1.21036	0.0334739	Kpna2	NM_010655
10471216	-1.2528	0.00281267	Lamc3	NM_011836
10470175	-1.35356	0.021561	Lcn13	NM_153558
10607183	-1.20396	0.0488479	Lhfpl1	NM_178358
10546884	-1.30488	0.0269325	Lhfpl4	NM_177763
10566723	-1.23792	0.0197986	Lmo1	NM_057173
10403945	-1.72376	0.00900418	LOC100041230	BC139425
10521696	-1.24963	0.035784	LOC100041413	ENSMUST00000072800
10360324	-1.52696	0.0140214	LOC100045972	XR_030924
10539263	-1.21685	0.0396558	Loxl3	NM_013586
10366541	-1.79499	0.0225577	Lrrc10	NM_146242
10413492	-1.24668	0.00447788	Lrtm1	NM_176920
10429528	-1.21685	0.0354768	Ly6k	NM_029627
10360914	-1.37586	0.0389064	Lyplal1	NM_146106
10423355	-1.24108	0.00206614	March11	NM_177597
10583365	-1.4983	0.0430247	Mbd3l2	NM_144934
10606910	-1.49595	0.0109134	Mcart6	NM_001082412
10515363	-1.32716	0.049632	Mmachc	NM_025962
10380289	-1.65673	0.00484542	Mmd	NM_026178
10524327	-1.34825	0.0132641	Mn1	NM_001081235
10351525	-1.23368	0.0205596	Mpz	NM_008623
10512901	-1.23273	0.0448944	Mrpl50	NM_178603
10541426	-1.69408	0.0251524	Mug2	NM_008646
10353010	-1.2354	0.00359748	Mybl1	NM_008651
10471419	-1.21834	0.0205883	Naif1	NM_194335
10499988	-1.24323	0.0067219	Ncrna00166	BC107021
10486284	-1.22224	0.0425161	Ndufaf1	NM_027175
10488771	-1.38315	0.0158465	Necab3	NM_021546
10570951	-1.24857	0.0466762	Nkx6-3	NM_029002
10449775	-1.27094	0.00239941	Notch3	NM_008716
10400155	-1.41031	0.0209794	Nova1	ENSMUST00000066043
10460987	-1.27369	0.0350045	Nrxn2	NM_020253
10479397	-1.57208	0.00410654	Ntsr1	NM_018766
10375547	-1.23448	0.00853053	Olfr10	NM_206822
10473487	-1.26454	0.0163517	Olfr1031	NM_001011759
10484664	-1.22438	0.00609053	Olfr1111	NM_146593
10484691	-1.23267	0.0452946	Olfr1138	NM_146639
10473566	-1.24654	0.0413504	Olfr1145	NM_146320
10484741	-1.84395	0.0233453	Olfr1180	NM_146918
10473618	-1.37365	0.00531514	Olfr1206	NM_001001810
10484773	-1.31153	0.00763549	Olfr1214	NM_146897
10484789	-1.26069	0.0220189	Olfr1221	NM_146902
10484834	-1.26414	0.0477184	Olfr1247	NM_146966
10484844	-1.59958	0.0237237	Olfr1251	NM_001011529
10450910	-1.30364	0.0389651	Olfr131	NM_146867
10507574	-1.32557	0.0389536	Olfr1339	NM_146852
10408060	-1.27261	0.0018444	Olfr1364	NM_146540
10500443	-1.214	0.0293014	Olfr1402	NM_146275
10541069	-1.43788	0.044101	Olfr214	NM_146759
10376416	-1.42	0.0136857	Olfr312	NM_001011819
10471774	-1.2222	0.0490763	Olfr365	NM_146662
10378399	-1.29692	0.046628	Olfr386	NM_207224
10388308	-1.28173	0.00757356	Olfr411	NM_146709
10378443	-1.30624	0.00309874	Olfr412	NM_001011851
10568951	-1.35681	0.00726559	Olfr522	NM_146952
10566140	-1.278	0.00643404	Olfr545	NM_146840
10566430	-1.43189	0.0121469	Olfr685	NM_001011857
10419429	-1.251	0.0462614	Olfr723	NM_001011530
10591188	-1.39426	0.0365108	Olfr843	NM_146567
10592414	-1.44243	0.0106016	Olfr958	NM_146330
10484512	-1.41828	0.0300636	Olfr992	NM_146865
10382482	-1.39123	0.0144319	Otop2	NM_172801
10514544	-1.2303	0.0281606	OTTMUSG00000008003	NM_001081284
10606158	-1.34795	0.0179804	Pabpc1l2b	XR_033707
10601561	-1.24578	0.0157478	Pabpc5	NM_053114
10519770	-1.31712	0.0329326	Pclo	NM_011995
10553967	-1.23337	0.0427803	Pcsk6	BC037450
10467420	-1.2218	0.0318935	Pdlim1	NM_016861
10494536	-1.3126	0.00194401	Pdzk1	NM_021517
10346594	-1.21772	0.00211207	Pftk2	BC147314
10466027	-1.22979	0.0323884	Pga5	NM_021453
10472589	-1.30009	0.0347788	Phospho2	NM_028521
10534940	-1.32514	0.0460525	Pilrb2	NM_001024932
10471443	-1.43982	0.0448857	Pip5kl1	NM_198191
10550131	-1.62068	0.00989224	Pla2g4c	NM_001004762
10475965	-1.36233	0.0409153	Polr1b	NM_009086
10431738	-1.24725	0.00490711	Prickle1	NM_001033217
10402318	-1.53336	0.0150896	Prima1	NM_133364
10404294	-1.34455	0.03441	Prl3b1	NM_008865
10437677	-1.22068	0.0309138	Prm3	NM_013638
10419759	-1.25225	0.0477092	Prmt5	NM_013768
10468180	-1.27059	0.0446875	Psd	NM_028627
10502805	-1.24531	0.0260788	Ptgfr	NM_008966
10543959	-1.36437	0.00260748	Ptn	NM_008973
10473783	-1.22286	0.0234361	Rapsn	NM_009023
10436552	-1.21778	0.0198378	Rbm11	NM_198302
10516894	-1.21196	0.0030382	Rcc1	NM_133878
10481155	-1.28242	0.0384852	Rexo4	NM_207234
10354741	-1.28293	0.0238483	Rftn2	NM_028713
10547613	-1.85683	0.000148138	Rimklb	NM_027664
10419553	-1.32059	0.000461001	Rnase9	NM_183032
10597273	-1.23955	0.0156669	Rtp3	NM_153100
10485840	-1.20441	0.00425862	Ryr3	NM_177652
10472368	-2.00654	0.0124619	Scn2a1	NM_001099298
10370587	-1.29831	0.0407864	Shc2	NM_001024539
10553559	-1.31954	0.0488528	Siglech	NM_178706
10437055	-1.37959	0.0456004	Sim2	NM_011377
10529299	-1.27519	0.019023	Slbp	NM_009193
10404113	-1.27057	0.0183781	Slc17a1	NM_009198
10452257	-1.65291	0.0157591	Slc25a23	NM_025877
10602756	-2.26206	0.013986	Smpx	NM_025357
10468452	-1.46172	0.00338067	Sorcs1	NM_021377
10430458	-1.41478	0.0239638	Sox10	BC023356
10427691	-1.32661	0.0275019	Spef2	NM_177123
10456171	-1.30662	0.00182171	Spink10	NM_177829
10589407	-1.20787	0.0285993	Spink8	NM_183136
10465215	-1.30723	0.0370274	Sssca1	NM_020491
10608513	-1.22079	0.0174033	Ssty1	NM_009220
10608317	-1.2155	0.00867161	Ssty1	NM_009220
10603533	-1.98755	0.00692362	Ssxb3	NM_198898
10566730	-1.3555	0.00887753	Stk33	BC117798
10578574	-1.60275	0.000173408	Stox2	NM_175162
10362464	-1.45155	0.0451676	Sult3a1	NM_020565
10369586	-1.21905	0.017168	Supv3l1	NM_181423
10500218	-1.21175	0.0280272	Tars2	NM_027931
10594911	-1.28668	0.00749797	Tex9	NM_009359
10424493	-1.25437	0.0427239	Tg	NM_009375
10493449	-1.30962	0.00903084	Thbs3	NM_013691
10547056	-1.32525	0.0307595	Tmem40	NM_144805
10561073	-1.20924	0.0351076	Tmem91	NM_177102
10416230	-1.20868	0.0264711	Tnfrsf10b	NM_020275
10537638	-1.49514	0.00652961	Try10	NM_001038996
10590212	-1.32949	0.0142309	Ttc21a	NM_028735
10483824	-1.39536	0.042594	Ttc30a1	NM_030188
10483822	-1.27672	0.0295614	Ttc30a2	NM_001081228
10526956	-1.26024	0.00141243	Uncx	NM_013702
10364038	-1.21565	0.0499715	Upb1	NM_133995
10532270	-1.29221	0.0369186	Vmn2r10	AF011426
10364430	-1.83107	0.025053	Vmn2r81	NM_175936
10584325	-1.47058	0.0132079	Vsig2	NM_020518
10398308	-1.32981	0.0189811	Wdr25	ENSMUST00000047115
10478544	-1.37352	0.0180307	Wfdc13	NM_001012704
10489542	-1.24527	0.0437701	Wfdc3	ENSMUST00000043448
10489429	-1.21595	0.0246501	Wfdc5	NM_145369
10489528	-1.57218	0.0410355	Wfdc9	ENSMUST00000099095
10376490	-1.23641	0.01448	Wnt9a	NM_139298
10583402	-1.21533	0.0437104	Zfp317	NM_172918
10418038	-1.21393	0.0142681	Zfp503	NM_145459
10549760	-1.41528	0.0366505	Zfp580	BC066001
10432139	-1.319	0.00536752	Zfp641	NM_173769
